# Supplementary material for: Changes of the glutathione redox system during the weaning transition in piglets, in relation to small intestinal morphology and barrier function
Source: J Anim Sci Biotechnol. 2020 Apr 23;11:45. doi: 10.1186/s40104-020-00440-7 (PMC7178753; doi:10.1186/s40104-020-00440-7)
Supplement: Supplementary file 2 — Additional file 2 Table S2 Overall effects of birht weight (BW), weaning treatment (WT) and days post-weaning (DPW) (n = 36-90). Table S3 The interaction effect of birht weight (BiW) and days post-weaning (DPW) (n = 18). Table S4 The interaction effect of weaning treatment (WT) and days post-weaning (DPW) (n = 12). Table S5 The interaction effect of birht weight (BiW) and weaning treatment (WT) (n = 30). [file 40104_2020_440_MOESM2_ESM.xlsx]

## Sheet: Table S2
	Table S2 Overall effects of birht weight (BW), weaning treatment (WT) and days post-weaning (DPW) (n=36-90)
				Animal performance									ORAC, µmol trolox eq./mL		MDA, nmol/g prot.					GSH, nmol/mg prot.					GSSG, nmol/mg prot.					GSH/GSSG Eh, mV					GPx, U/g prot.					GST, U/g prot.				Villus length, µm			Villus width, µm
				Animals, n	Birth weight, kg	Weaning weight, kg	Final weight, kg	ADG Pre-weaning, g/d	ADG Post-weaning, g/d	ADFIγ Post-weaning, g/d	FCRγ Post-weaning, g ADG/g ADFI		PLA		PLA*	DUO	JEJ	LIV		ERY§	DUO	JEJ	LIV		ERY§	DUO	JEJ	LIV		ERY	DUO	JEJ	LIV		PLA	DUO	JEJ	LIV		DUO	JEJ	LIV		DUO	JEJ		DUO	JEJ
	Least squares means
		Birth weight category (BiW)
		LBW		90	0.849	4.951	6.642	189	30	145	0.206897		23.4		10.9	299	334	634		955	22	15.6	46.9		60	0.71	0.35	0.85		-208.588	-237.56	-236.856	-251.604		286	8.9	8.6	31.8		28.1	10.9	78		352.624	316.026		109.791	99.218
		MBW		90	1.373	7.137	9.274	266	43	183	0.234973		23.5		10.7	285	351	650		989	21.9	16.1	43.6		65	0.72	0.38	0.8		-208.587	-237.149	-237.119	-251.421		292	8.7	8.7	31.8		29.6	10.4	76.6		361.92	324.698		113.305	102.405
		Weaning treatment (WT)
		3d		60	1.1	6.78c	8.68b	287b	-6a	182b	-0.03		22.6a		11.1	288	312a	648		893a	20.6a	14.5a	40.6		69	0.83b	0.44b	0.8		-205b	-234b	-231b	-250		279	8.2a	9.5	33.7b		28.7	10.4	73.6ab		371	295a		120b	106b
		3w		60	1.12	5.01a	6.70a	198a	40b	140a	0.29		24.4b		10.9	304	371b	640		1010b	22.1ab	16.9b	44		62	0.64a	0.36ab	0.78		-210ab	-238ab	-239a	-252		285	9.6b	8.1	31.4ab		27.9	10.8	69.7a		353	358b		105a	97a
		4w		60	1.11	6.35b	8.49b	197a	75c	168b	0.45		23.3ab		10.5	284	343ab	637		1012b	23.2b	16.2ab	51.2		56	0.68ab	0.30a	0.9		-211a	-240a	-241a	-253		302	8.6ab	8.4	30.3a		29.9	10.7	88.6b		348	308a		109a	100a
		Days post-weaning (DPW)
		d0		36	1.09	5.98	5.98x	227	-	-	-		24.1y		11.6z	261y	408z	646y		938y	17.8x	14.4y	51.3		56	0.55xy	0.35yz	0.89yz		-211	-235yz	-234	-249yz		235x	8.2yz	7.1y	33.4z		22.3y	10.7yz	81.5yz		407yz	467z		108xy	97xy
		d2		36	1.09	5.88	5.47x	223	-203w	44	-4.61		24.6z		11.0yz	283y	416z	504x		881y	17.6x	15.8yz	39.9		57	0.38x	0.26y	0.73y		-207	-240yz	-240	-250yz		280xy	9.9z	9.7z	28.0y		20.5y	10.2yz	56.0x		274x	305xy		105x	91x
		d5		36	1.14	6.2	6.01x	233	-37x	107	-0.35		24.2yz		10.2y	287yz	282y	632y		842y	22.1y	16.3yz	44.4		67	0.74y	0.48z	0.61y		-205	-237yz	-233	-257x		373z	9.9z	10.6z	32.1yz		26.5y	8.2y	67.9xy		297x	200w		103x	92x
		d12		36	1.16	6.13	7.46y	230	113y	222	0.51		22.7xy		10.0y	296yz	296y	675yz		997y	27.3z	18.1z	50.1		60	0.75y	0.41yz	0.73y		-210	-242y	-239	-256xy		304y	8.7yz	9.8z	33.2z		37.1z	12.5z	78.4xy		371y	276x		116y	103y
		d28		36	1.08	6.03	14.86z	226	309z	444	0.7		21.7x		11.3z	332z	310y	754z		1201z	25.0xy	14.7yz	40.7		73	1.17z	0.32yz	1.17z		-210	-232z	-238	-246z		253x	7.3y	6.3y	32.4yz		37.9z	11.6yz	102.8z		438z	353y		127z	121z
	SEM			-	0.01	0.07	0.1	3	5	3	0.34		0.2		0.1	6	8	12		20.953	0.408	0.429	2.43		2	0.034	0.023	0.046		0.885	0.914	0.977	0.875		5	0.202	0.296	0.532		1.078	0.401	2.651		5.948	7.591		1.044	0.978
	P-Value
		BiW		-	<0.001	<0.001	<0.001	<0.001	0.163	-	-		0.901		0.386	0.21	0.301	0.502		0.416	0.85	0.616	0.499		0.353	0.882	0.502	0.565		1	0.822	0.893	0.917		0.615	0.758	0.892	0.998		0.474	0.544	0.798		0.436	0.569		0.094	0.105
		WT		-	0.842	<0.001	<0.001	<0.001	<0.001	-	-		<0.001		0.127	0.337	0.016	0.926		0.033	0.027	0.059	0.195		0.072	0.051	0.054	0.478		0.031	0.02	<0.001	0.319		0.195	0.018	0.121	0.032		0.736	0.939	0.01		0.233	0.002		<0.001	0.001
		DPW		-	0.089	0.634	<0.001	0.876	<0.001	-	-		<0.001		<0.001	<0.001	<0.001	<0.001		<0.001	<0.001	0.053	0.45		0.085	0	0.029	0.002		0.21	0.009	0.072	<0.001		<0.001	<0.001	<0.001	0.009		<0.001	0.013	<0.001		<0.001	<0.001		<0.001	<0.001
		BiWÍDPW		-	0.321	0.99	0.012	0.96	0.005	-	-		0.536		0.713	0.972	0.788	0.825		0.687	0.682	0.416	0.211		0.983	0.2	0.796	0.891		0.782	0.889	0.815	0.62		0.807	0.525	0.344	0.645		0.475	0.58	0.887		0.127	0.947		0.468	0.425
		WTÍDPW		-	0.472	0.033	0.037	0.074	<0.001	-	-		0.252		0.661	0.04	<0.001	0.005		<0.001	0.067	0.026	0.276		0.143	<0.001	<0.001	0.001		0.004	0.003	<0.001	0.046		0.04	0.325	0.738	0.049		0.039	0.012	0.874		0.229	0.01		<0.001	0.007
		BiWÍWT		-	0.989	0.864	0.863	0.101	0.56	-	-		0.64		0.306	0.782	0.402	0.343		0.493	0.123	0.391	0.654		0.906	0.423	0.999	0.966		0.675	0.642	0.611	0.85		0.676	0.523	0.896	0.31		0.043	0.763	0.93		0.952	0.739		0.355	0.467
	3d3w: Separated from the sow at 3d of age and fed a milk replacer until weaning at 3w of age; 3w: Three weeks; 4w: Four weeks; ADFI: Average daily feed intake; ADG: Average daily gain; Biw: Birth weight; DPW: Days post-weaning; DUO: Duodenum; ERY: Erythrocytes; FCR: Feed conversion ratio; FD4: Fluorescein isothiocyanate dextran; GPx: Glutathione peroxidase; GSH: Glutathione; GSH/GSSG Eh: Glutathi…
[truncated: 16 more columns]

## Sheet: Table S3
	Table S3 The interaction effect of birht weight (BiW) and days post-weaning (DPW) (n=18)
				Animal performance									ORAC, µmol trolox eq./mL		MDA, nmol/g prot.					GSH, nmol/mg prot.					GSSG, nmol/mg prot.					GSH/GSSG Eh, mV					GPx, U/g prot.					GST, U/g prot.				Villus length, µm			Villus width, µm
				Animals, n	Birth weight, kg	Weaning weight, kg	Final weight, kg	ADG Pre-weaning, g/d	ADG Post-weaning, g/d	ADFIγ Post-weaning, g/d	FCRγ Post-weaning, g ADG/g ADFI		PLA		PLA*	DUO	JEJ	LIV		ERY§	DUO	JEJ	LIV		ERY§	DUO	JEJ	LIV		ERY	DUO	JEJ	LIV		PLA	DUO	JEJ	LIV		DUO	JEJ	LIV		DUO	JEJ		DUO	JEJ
	Least squares means
		LBWÍd0		18	0.848	4.908	4.91xy	189	-	-	-		24.4659		11.781	271.947	407.755	636.368		980.778	18.08	14.494	63.95		50.928	0.567	0.354	0.926		-213.05	-234.758	-232.261	-251.438		236.152	8.265	7.137	32.312		23.32	12.177	77.663		411.583	454.214		103.861	96.136
		LBWÍd2		18	0.817	4.801	4.44x	184	-181w	51	-0.408		24.1041		11.37	288.06	391.887	474.827		860.556	17.809	13.895	36.6		57.217	0.342	0.234	0.704		-205.936	-242.09	-240.354	-249.687		270.921	9.299	8.556	27.529		20.381	10.117	57.758		266.783	297		104.713	87.497
		LBWÍd5		18	0.881	5.128	4.93xy	196	-39x	82	-4.195		23.9201		10.041	290.475	270.511	614.691		803.636	21.689	16.489	42.95		65.365	0.647	0.512	0.587		-204.062	-237.874	-232.101	-257.273		371.634	10.383	10.69	31.677		27.907	8.235	66.697		318.044	192.71		101.156	91.22
		LBWÍd12		18	0.859	5.056	6.07y	192	87y	191	0.631		22.4442		10.129	299.163	302.51	684.755		955.167	26.606	18.358	52.803		56.178	0.691	0.349	0.788		-209.553	-241.763	-240.264	-255.542		311.014	9.009	10.646	34.083		33.459	11.881	80.32		347.294	280.604		111.617	99.142
		LBWÍd28		18	0.842	4.864	12.86z	183	281z	400	1.499		22.0835		11.313	344.778	295.221	759.215		1172.89	26.056	14.961	38.278		70.541	1.314	0.291	1.261		-210.337	-231.313	-239.301	-244.082		241.668	7.321	6.186	33.445		35.263	12.007	107.521		419.417	355.602		127.611	122.095
		NBWÍd0		18	1.339	7.052	7.05x,#	264	-	-	-		23.6369		11.353	250.238	407.737	654.728		894.5	17.545	14.267	38.6		56.511	0.53	0.35	0.855		-209.02	-235.353	-236.697	-246.414		233.204	8.194	7.019	34.462		21.305	9.3	85.256		402.022	479.483		111.206	98.079
		NBWÍd2		18	1.371	6.957	6.51x,#	261	-226w	38	-0.281		25.0614		10.709	277.083	439.638	532.869		901.687	17.428	17.739	43.222		56.42	0.417	0.276	0.763		-208.452	-238.772	-240.192	-249.356		289.129	10.487	10.757	28.476		20.552	10.189	54.299		280.722	313.073		105.633	93.954
		NBWÍd5		18	1.389	7.267	7.09x,#	269	-36x	133	1.022		24.3936		10.426	282.878	292.604	648.227		880.556	22.511	16.061	45.889		69.394	0.835	0.452	0.638		-206.165	-236.092	-233.298	-257.578		373.661	9.399	10.585	32.607		25.027	8.164	69.004		276.656	207.818		104.188	93.528
		NBWÍd12		18	1.456	7.21	8.85y,#	267	138y,#	253	2.011		22.9446		9.774	293.541	288.907	665.183		1038.67	28.028	17.878	47.306		64.578	0.803	0.467	0.679		-209.515	-241.917	-238.337	-255.822		297.862	8.38	8.939	32.252		40.652	13.077	76.501		394.044	271.814		120.017	107.216
		NBWÍd28		18	1.312	7.201	16.87z,#	269	338z,#	489	1.484		21.2427		11.29	319.026	324.94	748.403		1228.31	23.956	14.409	43.083		75.956	1.026	0.351	1.069		-209.785	-233.611	-237.072	-247.934		263.923	7.195	6.314	31.263		40.521	11.249	98.108		456.156	351.301		125.483	119.25
	P-Value
	DPW	d0		-	-	-	<0.001	-	-	-	-		-		-	-	-	-		-	-	-	-		-	-	-	-		-	-	-	-		-	-	-	-		-	-	-		-	-		-	-
		d2		-	-	-	<0.001	-	0.195	-	-		-		-	-	-	-		-	-	-	-		-	-	-	-		-	-	-	-		-	-	-	-		-	-	-		-	-		-	-
		d5		-	-	-	<0.001	-	0.864	-	-		-		-	-	-	-		-	-	-	-		-	-	-	-		-	-	-	-		-	-	-	-		-	-	-		-	-		-	-
		d12		-	-	-	<0.001	-	0.025	-	-		-		-	-	-	-		-	-	-	-		-	-	-	-		-	-	-	-		-	-	-	-		-	-	-		-	-		-	-
		d28		-	-	-	<0.001	-	0.009	-	-		-		-	-	-	-		-	-	-	-		-	-	-	-		-	-	-	-		-	-	-	-		-	-	-		-	-		-	-
	BiW	LBW		-	-	-	<0.001	-	<0.001	-	-		-		-	-	-	-		-	-	-	-		-	-	-	-		-	-	-	-		-	-	-	-		-	-	-		-	-		-	-
		NBW		-	-	-	<0.001	-	<0.001	-	-		-		-	-	-	-		-	-	-	-		-	-	-	-		-	-	-	-		-	-	-	-		-	-	-		-	-		-	-
	BiWÍDPW			-	0.321	0.99	0.012	0.96	0.005	-	-		0.536		0.713	0.972	0.788	0.825		0.687	0.682	0.416	0.211		0.983	0.2	0.796	0.891		0.782	0.889	0.815	0.62		0.807	0.525	0.344	0.645		0.475	0.58	0.887		0.127	0.947		0.468	0.425
	ADFI: Average daily feed intake; ADG: Average daily gain; Biw: Birth weight; DPW: Days post-weaning; DUO: Duodenum; ERY: Erythrocytes; FCR: Feed conversion ratio; FD4: Fluorescein isothiocyanate dextran; GPx: Glutathione peroxidase; GSH: Glutathione; GSH/GSSG Eh: Glutathione redox status; GSSG: Glutathione disulphide; GST: Glutathione-S-transferase; HRP: Horseradish peroxidase; LIV: Liver; JEJ: D…
[truncated: 16 more columns]

## Sheet: Table S4
	Table S4 The interaction effect of weaning treatment (WT) and days post-weaning (DPW) (n=12)
				Animal performance									ORAC, µmol trolox eq./mL		MDA, nmol/g prot.					GSH, nmol/mg prot.					GSSG, nmol/mg prot.					GSH/GSSG Eh, mV					GPx, U/g prot.					GST, U/g prot.				Villus length, µm			Villus width, µm
				Animals, n	Birth weight, kg	Weaning weight, kg	Final weight, kg	ADG Pre-weaning, g/d	ADG Post-weaning, g/d	ADFIγ Post-weaning, g/d	FCRγ Post-weaning, g ADG/g ADFI		PLA		PLA*	DUO	JEJ	LIV		ERY§	DUO	JEJ	LIV		ERY§	DUO	JEJ	LIV		ERY	DUO	JEJ	LIV		PLA	DUO	JEJ	LIV		DUO	JEJ	LIV		DUO	JEJ		DUO	JEJ
	Least squares means
		3d3wÍd0		12	1.107	6.58b	6.58b,y	278b	-	-	-		21.642		11.5	231y	283a	590yz		1022	18.0y	11.9y	38.6		59	0.80b,yz	0.38y	1.11b		-210ab	-232	-227yz	-244y		203a,x	7	7.6	32.4		22.0y	8.1y	85.7		455	394z		123b,yz	108b,y
		3d3wÍd2		12	1.088	6.82b	6.07b,y	289b	-379a,w	35	-0.102		23.4539		11	242a,y	348	504y		944ab	16.9y	11.6a,y	31.1		66	0.43y	0.29ab,y	0.56ab		-208	-237	-232b,xy	-247yz		258a,xy	8.4	10	29.1		27.0b,yz	10.6yz	48.4		286	275a,y		125b,yz	99b,xy
		3d3wÍd5		12	1.143	7.14b	6.73b,y	301b	-82a,x	87	-1.839		23.6292		10.8	320yz	309	744b,z		796	18.3a,y	14.1a,yz	43.7		87	1.27b,z	0.82b,z	0.88		-201	-226b	-216b,z	-251yz		347z	10.1	11.7	36.3		21.9y	6.6y	57.7		292	166x		109y	93x
		3d3wÍd12		12	1.103	6.40b	7.76b,y	271b	116y	301	1.577		22.2925		10.7	295yz	285	684yz		845a	24.2z	19.4z	48.4		53	0.85yz	0.45yz	0.75		-207	-236	-239xy	-255z		313yz	7.7	10.4	37.6b		35.2ab,z	11.9ab,yz	79.8		366	263y		116yz	106xy
		3d3wÍd28		12	1.077	6.97c	16.26b,z	295b	317ab,z	489	1.6		21.9994		11.5	353z	334	718z		849a	25.4z	15.4yz	41.2		82	0.81a,yz	0.24a,y	0.72		-200b	-238a	-242x	-251a,yz		276y	7.8	7.9	33.1		37.5z	15.0z	96.5		458	379b,z		129z	123z
		3wÍd0		12	1.123	5.39a	5.39a,xy	219a	-	-	-		25.8361		11.7	299	513b,z	653x		883yz	15.8y	14.5	38.2		65	0.54ab,y	0.32yz	0.58a,y		-205b	-231	-237yz	-251yz		262b,y	9.4	6.9	31.4		23.0yz	12.9	69.5		388	541z		98a,xy	94a,y
		3wÍd2		12	1.061	4.85a	4.59a,x	194a	-134b,w	48	-0.289		26.1527		11.3	284ab	479z	424y		993b,yz	16.5y	18.3b	44.1		44	0.31y	0.10a,y	0.49a,y		-213	-242	-251a,y	-254y		248a,y	11	8.4	27.5		17.6a,y	10.1	57		300	386b,y		93a,x	88a,y
		3wÍd5		12	1.108	4.69a	4.51a,x	188a	-34ab,x	117	-5.39		24.804		9.7	285	295y	602ab,y		848y	23.7b,z	20.0b	49.2		58	0.49a,y	0.40a,yz	0.46y		-207	-242a	-240a,yz	-263y		387z	10.1	9.4	30		30.8yz	10.7	61.1		285	227x		96xy	84y
		3wÍd12		12	1.193	5.09a	6.24a,y	198a	96y	157	0.895		23.4954		10	306	275y	700yz		1122b,yz	28.1z	18.4	51.3		69	0.77yz	0.48z	0.91yz		-211	-243	-236yz	-254y		291y	10.2	10.4	33.7ab		28.4a,yz	10.4a	63.1		370	254x		109y	96y
		3wÍd28		12	1.107	5.01a	12.78a,z	193a	274a,z	381	1.493		21.8852		11.7	344	295y	822z		1206ab,z	26.5z	13.4	37.1		73	1.09ab,z	0.49b,z	1.44z		-211ab	-234ab	-232z	-240b,z		238y	7.2	5.5	34.6		39.5z	9.9	97.8		421	381b,y		130z	123z
		4wÍd0		12	1.051	5.97ab	5.97ab,x	184a	-	-	-		24.6762		11.4	253	427ab,z	693z		907y	19.6y	16.8	77		37	0.31a,y	0.36	0.97ab,yz		-218a,xy	-242y	-240	-252		239ab,y	8.3	6.8	36.4z		22.0xy	11.3yz	89.1		377	466z		102a,y	90a,wx
		4wÍd2		12	1.132	5.96b	5.77b,x	184a	-96b,w	49	-0.643		24.1417		10.9	322b	420z	583yz		706a,y	19.5y	17.6ab	44.5		60	0.4y	0.38b	1.16b;yz		-200z	-242y	-237b	-248		334b,z	10.3	10.6	27.5y		16.8a,x	9.8yz	62.7		235	254a,y		98a,y	85a,w
		4wÍd5		12	1.153	6.77b	6.79b,x	209a	5b,x	119	2.469		24.0373		10.2	256	240y	548a,y		883y	24.3b,yz	14.8ab	40.4		57	0.46a,y	0.23a	0.50y		-207yz	-243a,y	-242a	-259		383z	9.4	10.7	30.1yz		26.7xy	7.3y	84.8		316	208y		103y	100xy
		4wÍd12		12	1.178	6.91b	8.38b,y	220ab	127y	208	1.492		22.2952		9.2	288	328yz	641yz		1015ab,y	29.6z	16.5	50.4		59	0.62y	0.3	0.55yz		-210xyz	-247y	-244	-258		309yz	8.1	8.6	28.3a,y		47.6b,z	15.1b,z	92.4		377	312y		123z	107yz
		4wÍd28		12	1.046	6.12b	15.55b,y	190a	337b,z	463	1.382		21.1047		10.7	300	301yz	721z		1547b,z	23.1yz	15.2	43.8		65	1.61b,z	0.23a	1.34z		-219a,x	-226b,z	-241	-247ab		245y	6.7	5.3	29.4y		36.6yz	9.9yz	114.2		434	300a,y		120z	116z
	P-Value
	DPW	d0				0.016	0.016	0.001	-	-	-		-		-	0.081	0.005	0.325		0.522	0.134	0.206	-		-	0.021	0.93	0.035		0.046	0.138	0.084	0.402		0.034	-	-	0.226		0.973	0.209	-		-	0.182		<0.001	<0.001
		d2				<0.001	<0.001	<0.001	<0.001	-	-		-		-	0.046	0.128	0.088		0.026	0.102	0.049	-		-	0.568	0.007	0.046		0.107	0.528	0.001	0.168		0.013	-	-	0.783		0.009	0.923	-		-	0.001		<0.001	0.001
		d5				<0.001	<0.001	<0.001	0.003	-	-		-		-	0.076	0.122	0.015		0.582	0.003	0.019	-		-	<0.001	0.001	0.097		0.481	0.001	<0.001	0.067		0.531	-	-	0.056		0.327	0.22	-		-	0.126		0.178	0.06
		d12				0.001	0.003	0.024	0.504	-	-		-		-	0.818	0.212	0.635		0.053	0.294	0.511	-		-	0.506	0.494	0.235		0.629	0.197	0.456	0.617		0.761	-	-	0.033		0.022	0.026	-		-	0.074		0.108	0.133
		d28				<0.001	0.001	<0.001	0.053	-	-		-		-	0.363	0.323	0.199		0.001	0.257	0.25	-		-	0.006	0.009	0.081		0.002	0.02	0.056	0.035		0.23	-	-	0.239		0.919	0.067	-		-	0.006		0.154	0.465
	WT	3d3w				0.332	<0.001	0.477	<0.001	-	-		-		-	0.002	0.099	0.01		0.232	<0.001	0.001	-		-	0.005	0.001	0.103		0.341	0.103	<0.001	0.065		<0.001	-	-	0.061		0.012	0.066	-		-	<0.001		0.016	<0.001
		3w				0.313	<0.001	0.387	<0.001	-	-		-		-	0.293	<0.001	<0.001		0.25	<0.001	0.146	-		-	<0.001	0.029	0.001		0.497	0.109	0.019	<0.001		<0.001	-	-	0.179		0.008	0.688	-		-	<0.001		<0.001	<0.001
		4w				0.078	<0.001	0.094	<0.001	-	-		-		-	0.16	0.008	0.054		<0.001	0.006	0.666	-		-	<0.001	0.565	0.024		<0.001	0.002	0.81	0.145		<0.001	-	-	0.004		<0.001	0.015	-		-	<0.001		<0.001	<0.001
	WTÍDPW			-	0.472	0.033	0.037	0.074	<0.001	-	-		0.252		0.661	0.04	<0.001	0.005		<0.001	0.067	0.026	0.276		0.143	<0.001	<0.001	0.001		0.004	0.003	<0.001	0.046		0.04	0.325	0.738	0.049		0.039	0.012	0.874		0.229	0.01		<0.001	0.007
	3d3w: Separated from the sow at 3d of age and fed a milk replacer until weaning at 3w of age; 3w: Three weeks; 4w: Four weeks; ADFI: Average daily feed intake; ADG: Average daily gain; DPW: Days post-weaning; DUO: Duodenum; ERY: Erythrocytes; FCR: Feed conversion ratio; FD4: Fluorescein isothiocyanate dextran; GPx: Glutathione peroxidase; GSH: Glutathione; GSH/GSSG Eh: Glutathione redox status; G…
[truncated: 16 more columns]

## Sheet: Table S5
	Table S5 The interaction effect of birht weight (BiW) and weaning treatment (WT) (n=30).
				Animal performance									ORAC, µmol trolox eq./mL		MDA, nmol/g prot.					GSH, nmol/mg prot.					GSSG, nmol/mg prot.					GSH/GSSG Eh, mV					GPx, U/g prot.					GST, U/g prot.				Villus length, µm			Villus width, µm
				Animals, n	Birth weight, kg	Weaning weight, kg	Final weight, kg	ADG Pre-weaning, g/d	ADG Post-weaning, g/d	ADFIγ Post-weaning, g/d	FCRγ Post-weaning, g ADG/g ADFI		PLA		PLA*	DUO	JEJ	LIV		ERY§	DUO	JEJ	LIV		ERY§	DUO	JEJ	LIV		ERY	DUO	JEJ	LIV		PLA	DUO	JEJ	LIV		DUO	JEJ	LIV		DUO	JEJ		DUO	JEJ
	Least squares means
		3d3wÍLBW		30	0.843	5.636	7.301	242b	-10	161	0.009		22.8442		11.005	292.983	307.859	634.371		865.534	20.349	14.56	41.525		65.618	0.766	0.42	0.813		-204.974	-234.499	-230.318	-250.388		277.352	8.578	9.671	34.424		27.047	11.074	75.33		368.737	294.931		120.383	104.041
		3wÍLBW		30	0.858	3.939	5.457	157a	39	133	-1.587		24.3515		10.927	316.44	373.595	656.157		1027.43	23.353	17.22	43.333		60.173	0.658	0.343	0.803		-210.597	-239.198	-240.284	-251.877		288.085	9.622	7.921	31.813		30.827	10.986	68.99		348.583	357.844		103.473	93.951
		4wÍLBW		30	0.848	5.279	7.169	168a	61	140	0.094		23.015		10.848	287.231	319.276	611.386		970.848	22.441	15.138	55.89		54.345	0.712	0.281	0.944		-210.193	-238.981	-239.967	-252.548		293.396	8.366	8.337	29.19		26.324	10.59	89.656		340.553	295.303		105.518	99.663
		3d3wÍNBW		30	1.364	7.929	10.06	332b,#	-1	204	0.486		22.3626		11.185	282.803	315.658	661.933		920.592	20.773	14.37	39.7		73.119	0.899	0.452	0.792		-205.697	-233.284	-231.936	-248.88		281.576	7.864	9.383	32.948		30.379	9.823	71.917		373.96	295.624		120.4	107.434
		3wÍNBW		30	1.379	6.072	7.95	240a,#	42	148	0.27		24.5178		10.837	290.784	369.321	624.504		993.066	20.9	16.619	44.633		63.884	0.624	0.371	0.747		-208.428	-237.195	-237.8	-252.784		282.551	9.567	8.299	31.034		24.915	10.597	70.382		357.007	357.768		106.63	99.984
		4wÍNBW		30	1.376	7.411	9.82	227a,#	88	196	1.786		23.4871		10.109	280.071	367.317	663.209		1052.58	24.007	17.223	46.527		56.712	0.644	0.314	0.863		-211.637	-240.967	-241.622	-252.599		310.541	8.762	8.486	31.454		33.54	10.767	87.602		354.793	320.701		112.887	99.798
	P-Value
	BiW	LBW		-	-	-	-	<0.001	-	-	-		-		-	-	-	-		-	-	-	-		-	-	-	-		-	-	-	-		-	-	-	-		0.422	-	-		-	-		-	-
		NBW		-	-	-	-	<0.001	-	-	-		-		-	-	-	-		-	-	-	-		-	-	-	-		-	-	-	-		-	-	-	-		0.079	-	-		-	-		-	-
	WT	3d3w		-	-	-	-	<0.001	-	-	-		-		-	-	-	-		-	-	-	-		-	-	-	-		-	-	-	-		-	-	-	-		0.344	-	-		-	-		-	-
		3w		-	-	-	-	<0.001	-	-	-		-		-	-	-	-		-	-	-	-		-	-	-	-		-	-	-	-		-	-	-	-		0.114	-	-		-	-		-	-
		4w		-	-	-	-	<0.001	-	-	-		-		-	-	-	-		-	-	-	-		-	-	-	-		-	-	-	-		-	-	-	-		0.075	-	-		-	-		-	-
	BiWÍWT			-	0.989	0.864	0.863	0.101	0.56	-	-		0.64		0.306	0.782	0.402	0.343		0.493	0.123	0.391	0.654		0.906	0.423	0.999	0.966		0.675	0.642	0.611	0.85		0.676	0.523	0.896	0.31		0.043	0.763	0.93		0.952	0.739		0.355	0.467
	3d3w: Separated from the sow at 3d of age and fed a milk replacer until weaning at 3w of age; 3w: Three weeks; 4w: Four weeks; ADFI: Average daily feed intake; ADG: Average daily gain; Biw: Birth weight; DUO: Duodenum; ERY: Erythrocytes; FCR: Feed conversion ratio; FD4: Fluorescein isothiocyanate dextran; GPx: Glutathione peroxidase; GSH: Glutathione; GSH/GSSG Eh: Glutathione redox status; GSSG: …
[truncated: 16 more columns]
